# Supplementary material for: New data on robustness of gene expression signatures in leukemia: comparison of three distinct total RNA preparation procedures
Source: BMC Genomics. 2007 Jun 22;8:188. doi: 10.1186/1471-2164-8-188 (PMC1925098; doi:10.1186/1471-2164-8-188)
Supplement: Additional File 2 — This Excel file contains further details about each total RNA isolation method, including cRNA quality and quantity values as well as microarray quality and quantity values for each experiment. [file 1471-2164-8-188-S2.xls]

## Sheet: Quality parameters
CEL File Name	Patient Number	RNA Isolation	Total RNA (ug)	cRNA Yield (ug)	cRNA A260/A80	Q	P%	SF	P/L	T/L	D/P	D/T	3' to 5' Ratio (GAPD)
PAD_00232	#1	QIAGEN RNeasy Kit	2	22.485	2.07	3.13142	34.5203	2.32289	2.02904	2.02877	2.48312	2.48345	2.69239
PAD_00240	#1	TRIzol	2	51.125	2.1	1.48839	40.8304	3.49373	2.59147	2.39865	2.49632	2.69699	3.29648
PAD_00248	#1	TRIzol + QIAGEN RNeasy Kit	2	47.9325	2.12	2.11748	38.31	2.50514	2.10425	1.79386	2.24869	2.63777	2.72758
PAD_00233	#2	QIAGEN RNeasy Kit	2	24.3025	2.09	4.02845	36.0256	1.9741	1.62586	1.49643	2.07834	2.2581	2.81923
PAD_00241	#2	TRIzol	2	54.6	2.12	1.43031	43.5464	3.28212	2.1815	2.24359	2.59882	2.5269	3.54653
PAD_00249	#2	TRIzol + QIAGEN RNeasy Kit	2	56.8475	2.12	1.30023	44.2231	3.06247	2.7262	2.78018	2.70412	2.65162	3.46014
PAD_00234	#3	QIAGEN RNeasy Kit	2	22.2575	2.1	3.64431	36.4883	2.39489	1.86343	1.86324	2.32321	2.32344	2.65872
PAD_00242	#3	TRIzol	2	48.325	2.11	1.44741	46.3192	3.24169	2.86265	3.24082	3.05956	2.70255	2.37287
PAD_00250	#3	TRIzol + QIAGEN RNeasy Kit	2	26.9925	2.12	2.30597	40.4701	3.01679	2.00962	2.59193	2.69188	2.08712	2.96241
PAD_00331	#4	QIAGEN RNeasy Kit	2	23.795	2.1	1.99879	39.5574	3.3155	2.09087	2.45497	2.31962	1.97559	2.4435
PAD_00243	#4	TRIzol	2	50.1225	2.42	1.48316	44.0366	3.55946	2.16903	2.24061	2.91318	2.82012	2.89936
PAD_00251	#4	TRIzol + QIAGEN RNeasy Kit	2	26.79	2.06	2.35281	39.3123	2.98625	2.01431	2.23017	2.40598	2.1731	3.08015
PAD_00236	#5	QIAGEN RNeasy Kit	2	15.14	2.13	1.55474	44.1701	2.37885	2.57795	2.83895	3.24724	2.9487	2.82895
PAD_00244	#5	TRIzol	2	74.0525	2.1	1.45544	47.7604	2.58373	2.56257	2.99897	3.17284	2.71115	2.4253
PAD_00252	#5	TRIzol + QIAGEN RNeasy Kit	2	42.0875	2.11	1.99391	44.0366	2.27394	1.9991	2.02739	2.90096	2.86048	3.043
PAD_00237	#6	QIAGEN RNeasy Kit	2	23.8325	2.11	1.67328	39.925	2.59754	2.46105	2.78338	3.20704	2.83566	2.52293
PAD_00245	#6	TRIzol	2	41.7125	2.1	1.36964	42.1564	3.50521	1.95077	2.36711	3.28096	2.70388	2.47147
PAD_00253	#6	TRIzol + QIAGEN RNeasy Kit	2	32.3575	2.08	2.47446	37.1029	2.629	2.27377	2.0992	2.44995	2.65369	3.26317
PAD_00238	#7	QIAGEN RNeasy Kit	2	20.905	2.11	1.45353	38.9849	3.45664	2.6141	2.68093	3.3462	3.26278	2.9005
PAD_00246	#7	TRIzol	2	38.355	2.06	1.38605	39.2995	3.84218	2.44709	2.70948	3.14847	2.84358	2.95055
PAD_00254	#7	TRIzol + QIAGEN RNeasy Kit	2	24.7375	2.07	1.84288	38.0393	3.17385	2.58727	3.1477	3.20521	2.63454	3.64148
PAD_00239	#8	QIAGEN RNeasy Kit	2	21.205	2.13	3.12807	31.6488	2.82023	1.8066	1.83212	2.22895	2.1979	2.51383
PAD_00247	#8	TRIzol	2	39.685	2.09	2.06797	37.3315	3.44371	2.20534	1.87814	2.13483	2.50674	4.91731
PAD_00255	#8	TRIzol + QIAGEN RNeasy Kit	2	22.4	2.07	1.7386	38.3192	3.61166	2.72825	2.65051	2.46252	2.53474	3.10356
PAD_00256	#9	QIAGEN RNeasy Kit	2	22.87	2.13	1.36654	43.4147	2.76385	2.33921	2.55708	3.4637	3.16859	2.47804
PAD_00264	#9	TRIzol	2	36.91	2.22	1.91628	41.3937	2.82488	2.1689	2.32948	2.26567	2.10948	2.73175
PAD_00272	#9	TRIzol + QIAGEN RNeasy Kit	2	30.59	2.13	1.79941	42.0814	3.00927	2.2331	2.23583	2.44987	2.44688	2.50924
PAD_00257	#10	QIAGEN RNeasy Kit	2	23.375	2.11	1.30561	43.016	3.38214	2.45761	2.89996	3.53771	2.99808	2.40353
PAD_00340	#10	TRIzol	2	25.895	2.28	2.18873	35.5757	1.93389	2.03127	2.59307	1.8398	1.4412	3.06608
PAD_00273	#10	TRIzol + QIAGEN RNeasy Kit	2	29.0325	2.11	1.54718	45.5674	2.7512	2.43896	2.56699	2.79439	2.65501	2.4077
PAD_00258	#11	QIAGEN RNeasy Kit	2	22.7075	2.12	1.34258	46.3557	3.13727	1.98878	2.83832	4.10612	2.87711	2.34017
PAD_00266	#11	TRIzol	2	33.535	2.23	1.32301	48.203	2.99087	2.24407	2.85227	3.33603	2.62467	2.75561
PAD_00274	#11	TRIzol + QIAGEN RNeasy Kit	2	23.095	2.1	1.50111	46.3265	2.91669	2.34863	2.72601	3.34637	2.8831	3.12227
PAD_00259	#12	QIAGEN RNeasy Kit	2	22.7076	2.1	1.99638	38.2442	2.62866	2.53096	2.56627	2.62886	2.59269	2.55321
PAD_00267	#12	TRIzol	2	32.37	2.22	1.7669	38.9831	3.58573	2.14037	2.22817	2.501	2.40246	2.44691
PAD_00275	#12	TRIzol + QIAGEN RNeasy Kit	2	37.87	2.12	1.25852	41.9753	3.91711	2.24535	2.62202	2.83199	2.42516	2.29043
PAD_00260	#13	QIAGEN RNeasy Kit	2	17.965	1.98	2.30534	36.1299	2.68491	1.99392	2.09219	2.77651	2.6461	3.03961
PAD_00268	#13	TRIzol	2	44.3575	2.19	1.34187	44.3786	3.01563	2.50397	2.47817	3.13993	3.17261	2.97953
PAD_00276	#13	TRIzol + QIAGEN RNeasy Kit	2	32.905	2.13	1.21309	43.2209	3.00655	2.64959	3.01778	2.74898	2.41358	2.83654
PAD_00261	#14	QIAGEN RNeasy Kit	2	25.1075	2.12	2.22987	37.7467	2.97233	1.75226	2.22314	3.03448	2.39175	2.75459
PAD_00269	#14	TRIzol	2	33.5275	2.23	1.90576	40.2469	2.99355	2.07852	2.0207	2.1386	2.19981	2.75914
PAD_00277	#14	TRIzol + QIAGEN RNeasy Kit	2	20.6125	2.15	1.61456	41.4339	3.57915	2.10449	2.93832	3.06982	2.19867	2.94892
PAD_00262	#15	QIAGEN RNeasy Kit	2	23.23	2.13	1.27451	42.7179	3.51702	2.14679	2.45512	3.74333	3.27321	2.23966
PAD_00270	#15	TRIzol	2	38.5625	2.23	1.67776	42.5807	3.28102	2.142	2.47778	2.9951	2.58922	1.92963
PAD_00278	#15	TRIzol + QIAGEN RNeasy Kit	2	26.3875	2.14	2.10335	41.6388	2.92587	2.05595	2.57493	2.91036	2.32377	1.82725
PAD_00263	#16	QIAGEN RNeasy Kit	2	14.15	2.1	1.14592	41.7064	3.40049	2.26231	3.02243	3.31378	2.48039	2.03092
PAD_00271	#16	TRIzol	2	16.35	2.09	2.3185	34.0777	3.48132	2.02619	1.54892	1.52812	1.99898	56.8082
PAD_00279	#16	TRIzol + QIAGEN RNeasy Kit	2	34.17	2.14	1.32986	44.9273	3.2694	2.66546	3.18265	2.85553	2.39151	2.3038
PAD_00280	#17	QIAGEN RNeasy Kit	2	15.0175	2.09	1.93855	43.38	2.0418	2.08948	2.13791	3.24083	3.1674	2.56142
PAD_00288	#17	TRIzol	2	53.68	2.12	1.62424	40.5377	3.33776	2.26818	2.31046	2.51282	2.46683	2.81671
PAD_00296	#17	TRIzol + QIAGEN RNeasy Kit	2	49.185	2.13	1.15436	44.5249	2.97898	2.43645	2.5652	3.20114	3.04048	2.89496
PAD_00281	#18	QIAGEN RNeasy Kit	2	11.445	2.08	2.09501	40.0841	2.592	2.25799	2.36035	2.73628	2.61761	1.88502
PAD_00289	#18	TRIzol	2	41.1825	2.13	1.74449	44.0604	2.89475	2.12842	2.45037	2.83124	2.45925	2.45459
PAD_00297	#18	TRIzol + QIAGEN RNeasy Kit	2	64.27	2.12	1.16528	47.3672	3.24119	2.32241	3.19448	3.78644	2.75277	1.18752
PAD_00282	#19	QIAGEN RNeasy Kit	2	13.66	2.08	2.11884	41.3717	2.38953	1.93818	2.21918	2.8306	2.47219	2.26843
PAD_00290	#19	TRIzol	2	46.18	2.12	1.81538	43.9634	3.1612	2.20045	2.6666	3.03747	2.50649	2.18235
PAD_00298	#19	TRIzol + QIAGEN RNeasy Kit	2	31.205	2.13	1.59566	43.9927	3.22517	2.03292	2.7091	3.29402	2.47185	2.55121
PAD_00283	#20	QIAGEN RNeasy Kit	1.9	12.325	2.08	1.88023	35.4659	3.50397	1.95987	2.46195	2.81987	2.2448	2.35277
PAD_00291	#20	TRIzol	2	37	2.14	1.87421	38.4947	3.61674	1.69257	2.02643	2.76355	2.30825	2.2039
PAD_00299	#20	TRIzol + QIAGEN RNeasy Kit	1.9	32.2725	2.13	1.13427	41.9735	3.90714	2.32637	2.96469	3.41835	2.68236	2.58314
PAD_00284	#21	QIAGEN RNeasy Kit	2	13.9	2.08	1.90176	42.2716	2.2652	1.99063	2.33757	3.10008	2.63997	1.6619
PAD_00292	#21	TRIzol	2	52.34	2.1	1.85396	41.3955	3.04465	2.37363	2.55153	2.64492	2.46051	1.9551
PAD_00300	#21	TRIzol + QIAGEN RNeasy Kit	2	42.295	2.14	1.6675	43.3251	2.64777	2.12387	2.22819	2.91665	2.78009	1.8409
PAD_00285	#22	QIAGEN RNeasy Kit	2	13.24	2.07	2.21882	42.8112	2.54861	2.34952	2.43222	2.70606	2.61405	2.86317
PAD_00293	#22	TRIzol	2	38.115	2.13	1.66767	44.1116	3.43938	1.80083	2.28727	3.44459	2.71202	3.15773
PAD_00301	#22	TRIzol + QIAGEN RNeasy Kit	2	30.495	2.13	1.90242	43.7476	2.96055	2.28485	2.36481	2.86746	2.77051	3.36785
PAD_00286	#23	QIAGEN RNeasy Kit	2	16.08	2.06	1.82784	37.3699	3.01728	2.06587	2.86933	3.14476	2.26418	2.05472
PAD_00294	#23	TRIzol	2	28.59	2.15	1.63103	41.2693	3.10861	1.96307	2.49658	3.70595	2.914	2.16035
PAD_00302	#23	TRIzol + QIAGEN RNeasy Kit	2	26.2375	2.11	1.58044	40.086	3.26641	2.34154	2.93148	3.55358	2.83845	2.55182
PAD_00287	#24	QIAGEN RNeasy Kit	1.7	14.6575	2.07	1.84226	45.5766	2.22134	2.31216	2.59439	3.17464	2.82928	2.85936
PAD_00295	#24	TRIzol	2	33.3775	2.1	1.87706	44.3786	3.0016	2.12081	2.39682	2.9668	2.62515	2.78328
PAD_00303	#24	TRIzol + QIAGEN RNeasy Kit	2	48.2375	2.13	1.34546	40.7042	4.05912	2.47485	2.77933	2.42861	2.16255	3.47608
PAD_00304	#25	QIAGEN RNeasy Kit	2	44.25	2.12	1.45913	40.8779	3.39023	2.04239	2.18478	3.13954	2.93492	3.41986
PAD_00305	#25	QIAGEN RNeasy Kit	2	46.9475	2.13	1.52999	40.5085	3.38305	2.35855	2.41532	2.97919	2.90916	3.13072
PAD_00306	#25	QIAGEN RNeasy Kit	2	50.36	2.13	1.70375	40.6237	3.28836	2.45965	2.00056	2.86808	3.52625	3.36271
PAD_00307	#25	TRIzol	2	77.115	2.11	1.41084	40.5743	4.78118	1.96196	2.13594	2.41631	2.21949	2.71628
PAD_00308	#25	TRIzol	2	69.805	2.12	1.59689	40.8029	3.59829	2.23666	1.99537	2.65317	2.97401	2.43245
PAD_00309	#25	TRIzol	2	84.8	2.09	1.65186	43.0709	3.40267	2.3219	2.2774	2.86461	2.92058	2.20329
PAD_00310	#25	TRIzol + QIAGEN RNeasy Kit	2	58.6425	2.13	1.4142	40.7755	3.73968	2.25495	1.92444	2.63805	3.09112	3.42415
PAD_00311	#25	TRIzol + QIAGEN RNeasy Kit	2	48.65	2.14	1.51536	40.2579	3.81775	2.48812	2.35363	2.60072	2.74934	6.14543
PAD_00332	#25	TRIzol + QIAGEN RNeasy Kit	2	36.655	2.11	1.46675	38.3887	3.64054	2.36197	2.20498	2.24948	2.40965	3.43328
PAD_00313	#26	QIAGEN RNeasy Kit	2	35.8775	2.09	1.77914	39.2373	2.71869	2.35053	2.45336	2.29798	2.20166	2.08662
PAD_00314	#26	QIAGEN RNeasy Kit	2	31.575	2.13	1.95341	38.1747	2.88879	2.4686	2.19245	2.32612	2.61911	2.09793
PAD_00315	#26	QIAGEN RNeasy Kit	2	43.67	2.14	1.88258	40.4079	2.64004	2.29527	2.34976	2.61983	2.55907	1.88101
PAD_00316	#26	TRIzol	2	46.1925	2.14	1.62637	38.4545	4.12	2.21403	2.56825	2.33226	2.0106	3.08226
PAD_00317	#26	TRIzol	2	30.29	2.14	1.94355	39.1312	3.10976	2.13691	2.01328	2.29983	2.44106	7.66848
PAD_00333	#26	TRIzol	2	20.51	2.1	2.0716	37.3132	3.23493	1.87764	1.90599	2.14445	2.11256	8.30366
PAD_00319	#26	TRIzol + QIAGEN RNeasy Kit	2	33.8625	2.09	1.66683	38.7965	3.35307	2.41431	2.65171	2.42124	2.20448	2.765
PAD_00320	#26	TRIzol + QIAGEN RNeasy Kit	2	40.7025	2.11	1.80521	37.4467	3.30123	2.30702	2.32931	2.14368	2.12316	2.53127
PAD_00321	#26	TRIzol + QIAGEN RNeasy Kit	2	41.2925	2.02	1.74887	37.6882	3.56773	2.23078	2.32341	2.15015	2.06443	2.7606
PAD_00322	#27	QIAGEN RNeasy Kit	2	48.305	2.16	1.52026	39.4294	3.49158	2.31413	2.13933	3.50114	3.78721	2.00652
PAD_00323	#27	QIAGEN RNeasy Kit	2	38.21	2.16	1.48306	39.4915	3.97467	2.14579	2.49265	3.8509	3.31504	1.9716
PAD_00324	#27	QIAGEN RNeasy Kit	2	44.87	2.14	1.35283	39.2117	4.56006	2.13828	2.60749	3.46835	2.84424	1.73765
PAD_00325	#27	TRIzol	2	84.1525	2.11	1.40466	40.9182	4.68948	2.20218	2.48064	2.94742	2.61657	1.88843
PAD_00326	#27	TRIzol	2	82.005	2.11	1.50723	41.6882	3.95053	1.99324	2.16133	3.36066	3.0993	2.06946
PAD_00327	#27	TRIzol	2	71.9075	2.13	1.50744	42.1271	4.06489	2.11188	1.86333	2.9335	3.3248	2.04955
PAD_00328	#27	TRIzol + QIAGEN RNeasy Kit	2	72.0325	2.13	1.50361	40.0311	3.97308	2.1436	1.95627	2.89526	3.1725	2.86454
PAD_00329	#27	TRIzol + QIAGEN RNeasy Kit	2	56.6625	2.15	1.41491	36.8304	5.14536	1.81486	1.92692	2.26242	2.13085	3.92546
PAD_00330	#27	TRIzol + QIAGEN RNeasy Kit	2	57.05	2.14	1.49196	40.7206	3.96673	2.20756	2.44464	3.03069	2.73677	2.37878
