# Supplementary material for: New data on robustness of gene expression signatures in leukemia: comparison of three distinct total RNA preparation procedures
Source: BMC Genomics. 2007 Jun 22;8:188. doi: 10.1186/1471-2164-8-188 (PMC1925098; doi:10.1186/1471-2164-8-188)
Supplement: Additional File 3 — This Excel file contains details about each total RNA isolation method and leukemia classification details for each CEL file. All microarray raw data (*.cel files) are available online through the Gene Expression Omnibus database with the series accession number GSE7757. [file 1471-2164-8-188-S3.xls]

## Sheet: SideProject_DescR_99ptsOK
CELname	Patient	RNAisolation
PAD_00232.CEL	1	A	Pro-B-ALL with t(11q23)/MLL
PAD_00240.CEL	1	B	Pro-B-ALL with t(11q23)/MLL
PAD_00248.CEL	1	C	Pro-B-ALL with t(11q23)/MLL
PAD_00233.CEL	2	A	c-ALL/Pre-B-ALL with t(9;22)
PAD_00241.CEL	2	B	c-ALL/Pre-B-ALL with t(9;22)
PAD_00249.CEL	2	C	c-ALL/Pre-B-ALL with t(9;22)
PAD_00234.CEL	3	A	T-ALL
PAD_00242.CEL	3	B	T-ALL
PAD_00250.CEL	3	C	T-ALL
PAD_00243.CEL	4	B	ALL with t(12;21)
PAD_00251.CEL	4	C	ALL with t(12;21)
PAD_00331.CEL	4	A	ALL with t(12;21)
PAD_00236.CEL	5	A	ALL with t(1;19)
PAD_00244.CEL	5	B	ALL with t(1;19)
PAD_00252.CEL	5	C	ALL with t(1;19)
PAD_00237.CEL	6	A	ALL with hyperdiploid karyotype
PAD_00245.CEL	6	B	ALL with hyperdiploid karyotype
PAD_00253.CEL	6	C	ALL with hyperdiploid karyotype
PAD_00238.CEL	7	A	c-ALL/Pre-B-ALL with t(9;22)
PAD_00246.CEL	7	B	c-ALL/Pre-B-ALL with t(9;22)
PAD_00254.CEL	7	C	c-ALL/Pre-B-ALL with t(9;22)
PAD_00239.CEL	8	A	AML with normal karyotype + other abnormalities
PAD_00247.CEL	8	B	AML with normal karyotype + other abnormalities
PAD_00255.CEL	8	C	AML with normal karyotype + other abnormalities
PAD_00256.CEL	9	A	c-ALL/Pre-B-ALL with t(9;22)
PAD_00264.CEL	9	B	c-ALL/Pre-B-ALL with t(9;22)
PAD_00272.CEL	9	C	c-ALL/Pre-B-ALL with t(9;22)
PAD_00257.CEL	10	A	T-ALL
PAD_00340.CEL	10	B	T-ALL
PAD_00273.CEL	10	C	T-ALL
PAD_00258.CEL	11	A	ALL with t(12;21)
PAD_00266.CEL	11	B	ALL with t(12;21)
PAD_00274.CEL	11	C	ALL with t(12;21)
PAD_00259.CEL	12	A	ALL with hyperdiploid karyotype
PAD_00267.CEL	12	B	ALL with hyperdiploid karyotype
PAD_00275.CEL	12	C	ALL with hyperdiploid karyotype
PAD_00260.CEL	13	A	c-ALL/Pre-B-ALL with out t(9;22)
PAD_00268.CEL	13	B	c-ALL/Pre-B-ALL with out t(9;22)
PAD_00276.CEL	13	C	c-ALL/Pre-B-ALL with out t(9;22)
PAD_00261.CEL	14	A	c-ALL/Pre-B-ALL with out t(9;22)
PAD_00269.CEL	14	B	c-ALL/Pre-B-ALL with out t(9;22)
PAD_00277.CEL	14	C	c-ALL/Pre-B-ALL with out t(9;22)
PAD_00262.CEL	15	A	ALL with t(12;21)
PAD_00270.CEL	15	B	ALL with t(12;21)
PAD_00278.CEL	15	C	ALL with t(12;21)
PAD_00263.CEL	16	A	AML with t(11q23)/MLL
PAD_00271.CEL	16	B	AML with t(11q23)/MLL
PAD_00279.CEL	16	C	AML with t(11q23)/MLL
PAD_00280.CEL	17	A	T-ALL
PAD_00288.CEL	17	B	T-ALL
PAD_00296.CEL	17	C	T-ALL
PAD_00281.CEL	18	A	T-ALL
PAD_00289.CEL	18	B	T-ALL
PAD_00297.CEL	18	C	T-ALL
PAD_00282.CEL	19	A	ALL with hyperdiploid karyotype
PAD_00290.CEL	19	B	ALL with hyperdiploid karyotype
PAD_00298.CEL	19	C	ALL with hyperdiploid karyotype
PAD_00283.CEL	20	A	c-ALL/Pre-B-ALL with out t(9;22)
PAD_00291.CEL	20	B	c-ALL/Pre-B-ALL with out t(9;22)
PAD_00299.CEL	20	C	c-ALL/Pre-B-ALL with out t(9;22)
PAD_00284.CEL	21	A	T-ALL
PAD_00292.CEL	21	B	T-ALL
PAD_00300.CEL	21	C	T-ALL
PAD_00285.CEL	22	A	c-ALL/Pre-B-ALL with out t(9;22)
PAD_00293.CEL	22	B	c-ALL/Pre-B-ALL with out t(9;22)
PAD_00301.CEL	22	C	c-ALL/Pre-B-ALL with out t(9;22)
PAD_00286.CEL	23	A	c-ALL/Pre-B-ALL with out t(9;22)
PAD_00294.CEL	23	B	c-ALL/Pre-B-ALL with out t(9;22)
PAD_00302.CEL	23	C	c-ALL/Pre-B-ALL with out t(9;22)
PAD_00287.CEL	24	A	c-ALL/Pre-B-ALL with out t(9;22)
PAD_00295.CEL	24	B	c-ALL/Pre-B-ALL with out t(9;22)
PAD_00303.CEL	24	C	c-ALL/Pre-B-ALL with out t(9;22)
PAD_00304.CEL	25	A	AML with normal karyotype + other abnormalities
PAD_00305.CEL	25	A	AML with normal karyotype + other abnormalities
PAD_00306.CEL	25	A	AML with normal karyotype + other abnormalities
PAD_00307.CEL	25	B	AML with normal karyotype + other abnormalities
PAD_00308.CEL	25	B	AML with normal karyotype + other abnormalities
PAD_00309.CEL	25	B	AML with normal karyotype + other abnormalities
PAD_00310.CEL	25	C	AML with normal karyotype + other abnormalities
PAD_00311.CEL	25	C	AML with normal karyotype + other abnormalities
PAD_00332.CEL	25	C	AML with normal karyotype + other abnormalities
PAD_00313.CEL	26	A	AML with t(11q23)/MLL
PAD_00314.CEL	26	A	AML with t(11q23)/MLL
PAD_00315.CEL	26	A	AML with t(11q23)/MLL
PAD_00316.CEL	26	B	AML with t(11q23)/MLL
PAD_00317.CEL	26	B	AML with t(11q23)/MLL
PAD_00319.CEL	26	C	AML with t(11q23)/MLL
PAD_00320.CEL	26	C	AML with t(11q23)/MLL
PAD_00321.CEL	26	C	AML with t(11q23)/MLL
PAD_00333.CEL	26	B	AML with t(11q23)/MLL
PAD_00322.CEL	27	A	c-ALL/Pre-B-ALL with out t(9;22)
PAD_00323.CEL	27	A	c-ALL/Pre-B-ALL with out t(9;22)
PAD_00324.CEL	27	A	c-ALL/Pre-B-ALL with out t(9;22)
PAD_00325.CEL	27	B	c-ALL/Pre-B-ALL with out t(9;22)
PAD_00326.CEL	27	B	c-ALL/Pre-B-ALL with out t(9;22)
PAD_00327.CEL	27	B	c-ALL/Pre-B-ALL with out t(9;22)
PAD_00328.CEL	27	C	c-ALL/Pre-B-ALL with out t(9;22)
PAD_00329.CEL	27	C	c-ALL/Pre-B-ALL with out t(9;22)
PAD_00330.CEL	27	C	c-ALL/Pre-B-ALL with out t(9;22)
